# Supplementary material for: Salivary Gland Proteome Analysis Reveals Modulation of Anopheline Unique Proteins in Insensitive Acetylcholinesterase Resistant Anopheles gambiae Mosquitoes
Source: PLoS One. 2014 Aug 7;9(8):e103816. doi: 10.1371/journal.pone.0103816 (PMC4125145; doi:10.1371/journal.pone.0103816)
Supplement: Table S1 — Details of the nanoLC ESI MS/MS based identification of the differentially expressed salivary gland proteins in insecticide-resistant AcerKis strain. Protein identification was performed using nanoLC ESI MS/MS analysis. Insecta entries of Swiss-Prot and TrEMBL databases (release 2010_11) were searched by using the Proteome Discoverer software. Spot # refers to the SameSpots Analysis spot number (see Figure 1A); Accession number: accession number or entry name in UniProtKB/Swiss-Prot or UniProtKB/TrEMBL; In the peptide sequence column, m means methionine oxydation. (XLSX) [file pone.0103816.s001.xlsx]

## Sheet: Feuil1
Table S1. Details of the nanoLC ESI MS/MS based identification of the differentially expressed salivary glands proteins in insecticide-resistant AcerKis strain.
Spot #	Protein identification	Accession number	Mass (kDa)	pI	Cover %	Peptide number	Peptide Sequence	Peptide Score
541	TRIO protein	Q7PUJ5_ANOGA	43.76	6.03	34.53	81	SmYDLIGQLVQSSK	84.17
							ENLLNDQVVQLR	68.19
							ENLLNDQVVQLR	68.01
							AVFYSFMEmGDNVK	66.16
							AVFYSFMEMGDNVK	65.77
							AVFYSFMEmGDNVK	64.61
							ENLLNDQVVQLR	64.59
							ENLLNDQVVQLR	64.41
							AHPDLQQSVDDLMAK	63.1
							ENLLNDQVVQLR	62.47
							ENLLNDQVVQLR	61.69
							ENLLNDQVVQLR	61.01
							NSFATLVSIAR	59.32
							ENLLNDQVVQLR	59.04
							SLNPASPTGSLGGK	55.68
							LSQLAHAmPSLVDVK	55.56
							LSQLAHAMPSLVDVK	54.98
							AVFYSFmEMGDNVK	54.61
							ENLLNDQVVQLR	54.05
							GWLSVSQQEK	54.01
							IDAAMSNFK	53.47
							GWLSVSQQEK	52.25
							AVFYSFmEMGDNVK	51.85
							GWLSVSQQEK	51.27
							AHPDLQQSVDDLmAK	50.52
							AHPDLQQSVDDLmAK	50.47
							AVFYSFmEMGDNVK	49.94
							AVFYSFMEmGDNVK	49.49
							ENLLNDQVVQLR	49.24
							AVFYSFMEmGDNVK	49.04
							LSQLAHAMPSLVDVK	48.91
							ENLLNDQVVQLR	48.22
							GWLSVSQQEK	47.57
							AHPDLQQSVDDLmAK	47.51
							AHPDLQQSVDDLmAK	47.01
							ENLLNDQVVQLR	46.33
							GWLSVSQQEK	45.7
							AVFYSFMEmGDNVK	45.56
							AHPDLQQSVDDLmAK	45.54
							AHPDLQQSVDDLMAK	44.85
							TLFEPmKADLAK	44.65
							AVFYSFMEmGDNVK	44.62
							AVFYSFmEMGDNVK	44.31
							AVFYSFmEMGDNVK	44.19
							IDAAmSNFK	43.44
							ENLLNDQVVQLR	43.19
							AVFYSFMEmGDNVK	43.06
							AHPDLQQSVDDLMAK	42.68
							AHPDLQQSVDDLMAK	41.94
							AHPDLQQSVDDLMAK	41.69
							GWLSVSQQEK	41.62
							AHPDLQQSVDDLMAK	41.27
							IDAAMSNFK	41.26
							AVFYSFmEMGDNVK	41.07
							AHPDLQQSVDDLmAK	40.21
							AVFYSFmEmGDNVK	40.01
							AHPDLQQSVDDLMAK	39.98
							AHPDLQQSVDDLmAK	39.85
							AHPDLQQSVDDLmAK	39.84
							SMYDLIGQLVQSSK	39.74
							YAWALPMHK	39.65
							GWLSVSQQEK	39.52
							GWLSVSQQEK	39.44
							AVFYSFMEMGDNVK	39.37
							GWLSVSQQEK	39.25
							AHPDLQQSVDDLMAK	39.06
							AHPDLQQSVDDLMAK	39.04
							IDAAMSNFK	38.84
							AVFYSFMEMGDNVK	38.64
							IDAAMSNFK	38.47
							AHPDLQQSVDDLmAK	38.15
							AHPDLQQSVDDLMAK	38.07
							IDAAMSNFK	37.55
							LSQLAHAmPSLVDVK	37.36
							IDAAMSNFK	37.18
							ENLLNDQVVQLR	37.07
							AHPDLQQSVDDLmAK	36.29
							AVFYSFmEMGDNVK	33.34
							AVFYSFmEMGDNVK	32.24
							AVFYSFmEmGDNVK	31.93
							AVFYSFmEmGDNVK	31.65
541	TRIO protein	Q8WR22_ANOGA	43.72	6.03	32.74	73	SmYDLIGQLVQSSK	84.17
							ENLLNDQVVQLR	68.19
							ENLLNDQVVQLR	68.01
							SQNPASPAGSLGGKDVVSK	66.94
							WRSQNPASPAGSLGGK	64.83
							ENLLNDQVVQLR	64.59
							ENLLNDQVVQLR	64.41
							AHPDLQQSVDDLMAK	63.1
							ENLLNDQVVQLR	62.47
							ENLLNDQVVQLR	61.69
							ENLLNDQVVQLR	61.01
							SQNPASPAGSLGGK	60.75
							NSFATLVSIAR	59.32
							ENLLNDQVVQLR	59.04
							LSQLAHAmPSLVDVK	55.56
							LSQLAHAMPSLVDVK	54.98
							ENLLNDQVVQLR	54.05
							GWLSVSQQEK	54.01
							SQNPASPAGSLGGK	53.35
							GWLSVSQQEK	52.25
							GWLSVSQQEK	51.27
							AHPDLQQSVDDLmAK	50.52
							AHPDLQQSVDDLmAK	50.47
							ENLLNDQVVQLR	49.24
							LSQLAHAMPSLVDVK	48.91
							ENLLNDQVVQLR	48.22
							GWLSVSQQEK	47.57
							SQNPASPAGSLGGK	47.55
							AHPDLQQSVDDLmAK	47.51
							SQNPASPAGSLGGK	47.14
							IDAAmANFK	47.05
							AHPDLQQSVDDLmAK	47.01
							SQNPASPAGSLGGK	46.88
							ENLLNDQVVQLR	46.33
							IDAAmANFK	46.09
							GWLSVSQQEK	45.7
							AHPDLQQSVDDLmAK	45.54
							SQNPASPAGSLGGK	45.36
							AHPDLQQSVDDLMAK	44.85
							TLFEPmKADLAK	44.65
							ENLLNDQVVQLR	43.19
							SQNPASPAGSLGGK	43.07
							AHPDLQQSVDDLMAK	42.68
							AHPDLQQSVDDLMAK	41.94
							AHPDLQQSVDDLMAK	41.69
							GWLSVSQQEK	41.62
							SQNPASPAGSLGGK	41.62
							AHPDLQQSVDDLMAK	41.27
							IDAAmANFK	40.83
							IDAAmANFK	40.69
							IDAAmANFK	40.59
							IDAAmANFK	40.28
							AHPDLQQSVDDLmAK	40.21
							IDAAmANFK	40.06
							AHPDLQQSVDDLMAK	39.98
							AHPDLQQSVDDLmAK	39.85
							AHPDLQQSVDDLmAK	39.84
							SMYDLIGQLVQSSK	39.74
							YAWALPMHK	39.65
							GWLSVSQQEK	39.52
							GWLSVSQQEK	39.44
							GWLSVSQQEK	39.25
							AHPDLQQSVDDLMAK	39.06
							AHPDLQQSVDDLMAK	39.04
							IDAAmANFK	38.33
							AHPDLQQSVDDLmAK	38.15
							AHPDLQQSVDDLMAK	38.07
							IDAAmANFK	37.9
							WRSQNPASPAGSLGGK	37.69
							LSQLAHAmPSLVDVK	37.36
							ENLLNDQVVQLR	37.07
							SQNPASPAGSLGGK	36.75
							AHPDLQQSVDDLmAK	36.29
722	Glutathione S Transferase,	Q93113_ANOGA	23.40	6.34	17.70	4	ANAPGYALNQAGADEFK	69.08
	isoform D						LYFDmGTLYQR	52
							LYFDmGTLYQR	43.73
							AIQIYLAEK	34.66
578	Transaldolase	Q7PZ95_ANOGA	36.90	6.29	11.71	3	ILDWYVANTEQK	82.65
							AFEPEQDPGVVSVTK	48.45
							WmLNEDQmSTDK	37.95
	Phosphatase	Q7PD38_ANOGA	35.50	5.54	8.41	2	SPDTNYLFmGDYVDR	79.51
							FSFLQFDPAPR	48.26
	Translation IF 3	Q7PP77_ANOGA	36.20	5.50	7.95	2	NIDASISSADPVLK	48.16
							SFATGGEDGFVR	47.34
Protein identification was performed using nanoLC ESI MS/MS analysis. Insecta entries of either SwissProt or TrEMBL databases (v 2010_11) were searched by using the Proteome Discoverer software. Spot # refers to the SameSpot Analysis spot number (see Figure 1A); Accession number: accession number or entry name in UniProtKB/Swiss-Prot or UniProtKB/TrEMBL; In the peptide sequence column, m means me…
